# Supplementary material for: Prevalence of tuberculosis among People Who Use Drugs 2000–2024: a systematic review and meta-analysis
Source: Front Public Health. 2025 Oct 3;13:1635053. doi: 10.3389/fpubh.2025.1635053 (PMC12531209; doi:10.3389/fpubh.2025.1635053)
Supplement: Supplementary file 3 [file Supplementary_file_3.xlsx]

## Sheet: Sheet1
author	title	Study type	publication_date	country	Continent	Active or Latent TB	tb test	total_patient(PWUD)	PWUD with TB	TB_HIV	crack_cocaine use	heroin use	opioids use	injecting_drugs(PWID)	Imprisonment TB/PWUD	No Imprisonment TB/ PWUD
K. Rüütel et al	Prevalence of IGRA-positivity and risk factors for tuberculosis among injecting drug users in Estonia and Latvia	Cross-sectional study	2014	Estonia, Lativia	Europe	Active TB	IGRA	688	109	0	0	0	0	88	19	10
C. Semá Baltazar, T.A. Kellogg, M. Boothe et al	Prevalence of HIV, viral hepatitis B/C and tuberculosis and treatment outcomes among people who use drugs: Results from the implementation of the first drop-in-center in Mozambique	Cross-sectional study	2021	Mozambique	Africa	Active TB	Gene Xpert MTB/RIF	1818	82	30	657	1465	159	287	0	0
S. R. Radfar et al.	Prevalence of latent tuberculosis infection and HIV among people who inject drugs in Iran	Cross-sectional study	2020	Iran	Asia	Latent TB	TST	420	120	22	119	230	59	420	30	90
V. Anna Gyarmathy et al	Vulnerability to drug-related infections and co-infections among injecting drug users in Budapest, Hungary	Cross-sectional study	2009	Hungray	Europe	Active TB	TSH-Check 1	186	22	0	0	97	0	186	0	0
Asghar et al	Limited Utility of Name-Based Tuberculosis Contact Investigations among Persons Using Illicit Drugs: Results of an Outbreak Investigation	Cross-sectional study	2009	USA	North America	Latent TB	Positive sputum smear	187	14	8	12	0	0	0	0	0
Chaisson et al	A Randomized, Controlled Trial of Interventions to Improve Adherence to Isoniazid Therapy to Prevent Tuberculosis in Injection Drug Users	Randomized Controlled trial	2001	USA	North America	Latent TB	TST	300	300	60	0	0	0	300	0	0
Garfein et al.	High prevalence of latent tuberculosis infection among injection drug users in Tijuana, Mexico	Cohort study	2009	Mexico	North America	Latent TB	IGRA	1020	681	130	0	0	0	125	0	0
Mamani M et al.	Latent and Active Tuberculosis: Evaluation of Injecting Drug Users	Cross-sectional study	2013	Iran	Asia	Latent and Active TB	TST	268	49	14	15	0	32	49	45	4
Keizer, Langendam, van Deutekom, et al	How does tuberculosis relate to HIV positive and HIV negative drug users?	Cohort study	2000	Netherlands	Europe	Active TB	TST	872	24	19	0	0	0	24	0	0
Fomenko et al.	People Who Inject Drugs and have tuberculosis: Opioid Substitution Therapy improves treatment outcomes in Ukraine	Cohort study	2021	Ukraine	Europe	Active TB	N/A	228	228	179	0	0	228	228	0	0
C Oprea et al.	Increasing incidence of HIV- associated tuberculosis in Romanian injecting drug users	Cohort study	2018	Romania	Europe	Active TB	Positive sputum smear	598	170	170	0	107	0	598	48	122
P. M. Ricks et al	A randomized trial comparing standard outcomes in two treatment models for substance users with tuberculosis	Randomized controlled trial	2015	USA	North America	Active TB	TST and IGRA	94	94	12	35	0	26	5	0	0
R. Shenoy et al	Double trouble: tuberculosis and substance abuse in Nagaland, India	Cohort study	2015	India	Asia	Active TB	IGRA	49	49	0	0	0	49	7	0	0
Y.-F. Yen et al	Latent tuberculosis among injection drug users in a methadone maintenance treatment program, Taipei, Taiwan: TSPOT.TB versus tuberculin skin test	Cross-sectional study	2013	Taiwan	Asia	Latent TB	TST	287	287	26	0	0	0	287	227	19
U. Goetsch et al.	Tuberculosis among drug users and homeless persons: impact of voluntary X-ray investigation on active case finding	Case-Control	2012	Germany	Europe	Active TB	TST	39	14	10	0	0	0	0	0	0
Howard et al.	Crack Cocaine Use and Other Risk Factors for Tuberculin Positivity in Drug Users	Cross-sectional study	2002	United States	North America	Active TB	TST	793	198	43	181	0	716	275	0	0
Adesokan et al.	Prevalence of previously undetected tuberculosis and underlying risk factors for transmission in a prison setting in Ibadan, south-western Nigeria	Cross-sectional study	2015	Nigeria	Africa	Active TB	Positive sputum smear	164	93	0	0	0	93	0	93	0
F.a.drobniewski et al	Tuberculosis, HIV seroprevalence and intravenous drug abuse in prisoners	Cross-sectional study	2005	Russia	Asia	Active TB	Positive sputum smear	1345	648	164	17	0	552	567	648	61
Franke et al.	Risk Factors and Mortality Associated with Default from Multidrug-Resistant Tuberculosis Treatment	Cohort study	2008	Peru	South America	Active TB	TST and IGRA	671	53	0	0	0	0	0	0	0
Hook et al.	Tuberculosis Stigma and Its Correlates among HIV-Positive People who Inject Drugs in Ukraine	Cross-sectional study	2021	Ukraine	Europe	Active and Latent TB	N/A	191	51	191	0	0	51	0	0	0
Adeline Nyamathi et al.	TUBERCULOSIS KNOWLEDGE, PERCEIVED RISK AND RISK BEHAVIORS AMONG HOMELESS ADULTS: EFFECT OF ETHNICITY AND INJECTION DRUG USE	Cross-sectional study	2004	USA	North America	Active TB	TST	415	88	0	368	0	0	88	63	25
Oeltmann et al	Tuberculosis and Substance Abuse in the United States, 1997-2006	Cross-sectional study	2009	USA	North America	Active TB	Positive sputum smear	153268	28650	13275	0	0	0	3972	0	0
M. R. Silva et al	Drug addiction and alcoholism as predictors for tuberculosis treatment default in Brazil: a prospective cohort study	Cohort study	2017	Brazil	South America	Active TB	Positive sputum smear	220	51	19	30	0	0	0	0	0
